# Supplementary material for: Translational Algorithms for Technological Dietary Quality Assessment Integrating Nutrimetabolic Data with Machine Learning Methods
Source: Nutrients. 2024 Nov 7;16(22):3817. doi: 10.3390/nu16223817 (PMC11597732; doi:10.3390/nu16223817)
Supplement: Supplementary file 1 [file nutrients-16-03817-s001.zip]

Archive with 1 entries (1 files):
- nutrients-3263986-supplementary.pdf
